# Supplementary material for: The Spike Mutants Website: A Worldwide Used Resource against SARS-CoV-2
Source: Int J Mol Sci. 2022 Oct 28;23(21):13082. doi: 10.3390/ijms232113082 (PMC9654198; doi:10.3390/ijms232113082)
Supplement: Supplementary file 1 [file ijms-23-13082-s001.zip]

Archive with 1 entries (1 files):
- ijms-1956394-supplementary.pdf
